# Supplementary material for: WHO cone bioassay boards with or without holes: relevance for bioassay outcomes in long-lasting insecticidal net studies
Source: Malar J. 2022 Dec 19;21:389. doi: 10.1186/s12936-022-04412-2 (PMC9762087; doi:10.1186/s12936-022-04412-2)
Supplement: Supplementary file 1 — Additional file 1. Table S1. Cone bioassay testing of long-lasting insecticidal nets at the two different laboratories. [file 12936_2022_4412_MOESM1_ESM.xls]

## Sheet: LLINs
Net ID	Net Brand	Year of Manufacture	Denier	Active Ingredient	Target Dosage (g/kg)	Test Date @ JCU	Mosquito age (days) @ JCU	Test Date @ PNGIMR	Mosquito age (days) @PNGIMR	Net Origin	Storage Conditions
EHP 030	PermaNet® 2.0	2012	75	Deltramentrin	1.8	2021-07-14	3 to 5	2022-01-07	2 to 4	Campaign net	Before Collection: originally distributed in 2012, collected in original unopened packaging in 2018; storage under village conditions for > 5 years; after collection: storage at PNGIMR around 27 degrees; storage after cutting: 4 degrees wrapped indiviually in aluminium foil at PNGIMR and JCU
EHP 031	PermaNet® 2.0	2012	75	Deltamethrin	1.8	2021-07-14	3 to 5	2022-01-05	4 to 5	Campaign net
GUL 008	PermaNet® 2.0	2012	75	Deltramentrin	1.8	2021-07-14	3 to 5	2022-01-07	2 to 4	Campaign net
KAV 004	PermaNet® 2.0	2012	75	Deltramentrin	1.8	2021-08-04	3 to 5	2022-01-07	2 to 4	Campaign net
NIP 002	PermaNet® 2.0	2019	75	Deltramentrin	1.8	2021-08-04	3 to 5	2022-01-07	2 to 4	Campaign net	Before Collection: collected from container prior to distribution; storage at PNGIMR around 27 degrees; storage after cutting (25cm x 25 cm each piece): 4 degrees wrapped indiviually in aluminium foil at PNGIMR and JCU
WP 001	PermaNet® 2.0	2019	75	Deltamethrin	1.8	2021-08-04	3 to 5	2022-01-07	2 to 4	Campaign net
ORO 004	PermaNet® 2.0	2019	75	Deltramentrin	1.8	2021-10-19	3 to 5	2022-01-07	2 to 4	Campaign net
EWNB 001	PermaNet® 2.0	2019	75	Deltramentrin	1.8	2021-08-04	3 to 5	2022-01-05	4 to 5	Campaign net
SAFENET 007	SafeNet®	2019	100	Alpha Cypermethrin	5	2021-11-02	3 to 5	2022-01-05	4 to 5	Campaign net	Before Collection: collected from container prior to distribution; storage at PNGIMR around 27 degrees; storage after cutting (25cm x 25 cm each piece): 4 degrees wrapped indiviually in aluminium foil at PNGIMR and JCU
SAFENET 016	SafeNet®	2019	100	Alpha Cypermethrin	5	2021-11-02	3 to 5	2022-01-11	2	Campaign net
SAFENET 2S 008	SafeNet®	2020	100	Alpha Cypermethrin	5	2021-11-02	3 to 5	2022-01-11	2	Campaign net
SAFENET 2S 009	SafeNet®	2020	100	Alpha Cypermethrin	5	2021-11-02	3 to 5	2022-01-11	2	Campaign net
INTERCEPTOR 002	Interceptor®	2020	100	Alpha Cypermethrin	5	2021-11-02	3 to 5	2022-01-11	2	Campaign net	Before Collection: collected from container prior to distribution; storage at PNGIMR around 27 degrees; storage after cutting (25cm x 25 cm each piece): 4 degrees wrapped in foil at PNGIMR and JCU
INTERCEPTOR 003	Interceptor®	2020	100	Alpha Cypermethrin	5	2021-11-02	3 to 5	2022-01-11	2	Campaign net
INTERCEPTOR 004	Interceptor®	2020	100	Alpha Cypermethrin	5	2021-11-02	3 to 5	2022-01-11	2	Campaign net
INTERCEPTOR 005	Interceptor®	2020	100	Alpha Cypermethrin	5	2021-11-02	3 to 5	2022-01-11	2	Campaign net
YORKOOL 004	Yorkool® LN	2019	75	Deltamethrin	1.8	2021-11-16	3 to 5	2022-01-17	3 to 4	Campaign net	Before Collection: collected from container prior to distribution; storage at PNGIMR around 27 degrees; storage after cutting (25cm x 25 cm each piece): 4 degrees wrapped indiviually in aluminium foil at PNGIMR and JCU
YORKOOL 005	Yorkool® LN	2019	75	Deltamethrin	1.8	2021-11-16	3 to 5	2022-01-17	3 to 4	Campaign net
YORKOOL 008	Yorkool® LN	2019	75	Deltramentrin	1.8	2021-11-16	3 to 5	2022-01-11	2	Campaign net
YORKOOL W.P 001	Yorkool® LN	2019	75	Deltamethrin	1.8	2021-11-16	3 to 5	2022-01-17	3 to 4	Campaign net
